# Supplementary material for: Milademetan is a highly potent MDM2 inhibitor in Merkel cell carcinoma
Source: JCI Insight. 2022 Jul 8;7(13):e160513. doi: 10.1172/jci.insight.160513 (PMC9310528; doi:10.1172/jci.insight.160513)
Supplement: Supplemental tables 1-6 [file jciinsight-7-160513-s214.xlsx]

## Sheet: milademetan tolerability
Supplemental Large Table 1: Absolute body weight (g) for animals in milademetan tolerability study
Group	Animal ID	Study Days
		1	2	3	4	5	6	7	8	9	10
1. milademetan, 100 mg/kg	A60	21.9	23.1	23.6	24.0	23.8	24.2	24.4	24.0	24.6	24.5
1. milademetan, 100 mg/kg	A61	19.1	19.0	19.6	20.2	20.3	20.3	20.2	19.9	20.3	20.8
1. milademetan, 100 mg/kg	A62	21.0	21.7	21.9	21.3	21.8	22.2	22.0	22.0	22.2	22.0
1. milademetan, 100 mg/kg	A63	19.8	20.6	20.7	20.8	20.8	21.5	20.7	20.5	20.9	20.7

## Sheet: MKL-1 xenograft tumor volumes
Supplemental Large Table 2: Fate and absolute tumor volumes (mm³) for animals in the MKL-1 xenograft study
Group	Animal ID	Sex	Fate		Study Days
			Code	Day	1	4	8	11	15	18	22	25	30
1. Vehicle	131	F	METV	18	211.722	313.326	605.176	740.05	1742.19	2030.2
1. Vehicle	136	F	METV	15	251.256	441.45	1051.2	1822.52	2469.6
1. Vehicle	139	F	METV	18	228.528	361.6	785.066	1142	1373.27	4300
1. Vehicle	141	F	METV	15	204.768	335.962	777.263	1148.73	2144.55
1. Vehicle	144	F	SCHD	31	109.76	176.4	235.673	443.76	677.448	953.344	1130.74	1260	1813
1. Vehicle	160	F	METV	15	255.792	945.134	921.644	1919.54	2348.42
1. Vehicle	162	F	SCHD	31	113.132	148.104	260.096	361.6	617.16	684.28	1083.43	1507.04	2339.95
1. Vehicle	168	F	METV	18	182.952	653.072	961.704	1216.8	1705.82	2439.71
1. Vehicle	175	F	METV	22	249.444	388.29	762.3	1175.53	1476.22	1991.25	2982.58
2. milademetan, 25 mg/kg	135	F	METV	15	209.088	539.136	941.92	1199.33	2190.32
2. milademetan, 25 mg/kg	158	F	METV	18	141.312	406.272	786.258	1146.07	1523.52	3402.16
2. milademetan, 25 mg/kg	159	F	METV	18	119.382	443.784	1033.65	1231.22	1961.36	2560.67
2. milademetan, 25 mg/kg	161	F	METV	22	159.744	270.072	608	1690	1720.32	1784.29	2448.07
2. milademetan, 25 mg/kg	165	F	METV	18	305.809	467.339	1085.94	1230.39	1703.03	2427.26
2. milademetan, 25 mg/kg	167	F	METV	15	260.876	404.6	1238.33	1679.62	2475.46
2. milademetan, 25 mg/kg	172	F	METV	18	184.96	372.6	800.779	1078.78	1804.58	3008.44
2. milademetan, 25 mg/kg	176	F	METV	25	135.816	229.147	384.552	620.994	845.64	1210.32	1554.8	2299.92
3. milademetan, 50 mg/kg	130	F	METV	22	184.96	241.968	371.2	469.646	782.726	1108.64	2722.5
3. milademetan, 50 mg/kg	132	F	SCHD	30	178.746	330.672	564.54	770.062	883.728	1017.55	1534.46	1694.62	2232.37
3. milademetan, 50 mg/kg	142	F	SCHD	30	180.918	249.64	593.028	719.104	594.104	1161.22	1269.76	1919.54	2363.77
3. milademetan, 50 mg/kg	143	F	SCHD	30	110.956	172.8	178.292	144.664	348.8	282.528	441	526.5	900.215
3. milademetan, 50 mg/kg	148	F	SCHD	31	126.852	183.75	445.5	454.072	766.764	1056.77	1471.19	1790.56	1872.72
3. milademetan, 50 mg/kg	155	F	METV	22	236.25	312.666	772.524	968.256	1037.88	1371.79	2035.12
3. milademetan, 50 mg/kg	164	F	METV	25	240.125	419.05	737.326	899.433	1089.94	1524.19	1813.56	2280.06
3. milademetan, 50 mg/kg	166	F	SCHD	31	143.258	229.147	362.404	422.331	572.22	534.154	711.504	964.8	1164.87
4. milademetan, 100 mg/kg	137	F	SCHD	30	165.584	139.606	343.914	174.902	325.85	261.855	365.473	554.564	692.55
4. milademetan, 100 mg/kg	138	F	SCHD	30	177.45	220.5	354.784	398.664	565	599.409	668.165	883.3	697.632
4. milademetan, 100 mg/kg	145	F	SCHD	30	205.167	221.154	446.218	584.325	702.297	814.495	991.752	1303.09	1048.38
4. milademetan, 100 mg/kg	146	F	SCHD	30	183.298	214.243	371.712	483.84	576.24	708.457	835.029	936	866.237
4. milademetan, 100 mg/kg	147	F	SCHD	30	246.42	167.936	371.712	529.984	676.512	762.528	902.956	1216.8	1156.72
4. milademetan, 100 mg/kg	150	F	SCHD	30	166.698	212.704	307.084	423.36	928.8	1354.44	857.375	1279.49	1448.1
4. milademetan, 100 mg/kg	151	F	SCHD	31	151.38	133.2	137.677	161.792	81	80.4315	121	194.936	145.2
4. milademetan, 100 mg/kg	157	F	SCHD	31	176.4	259.002	388.129	409.05	441.099	567.018	740.772	836.37	958.23
METV is Moribund euthanasia = excessivetumor volume (> 2000 mm³) and SCHD is scheduled euthanasia

## Sheet: MKL-1 xenograft body weight
Supplemental Large Table 3: Fate and absolute body weight (g) for animals in MKL-1 xenograft study
Group	Animal ID	Sex	Fate		Study Days
			Code	Day	1	4	8	11	15	18	22	25	30
1. Vehicle	131	F	METV	18	23.9	22.9	22.9	22.8	23.5	24.3
1. Vehicle	136	F	METV	15	23	22.8	24.3	24	25.1
1. Vehicle	139	F	METV	18	25.4	26.3	26.6	26.6	28.2	27.9
1. Vehicle	141	F	METV	15	23.4	24.1	25.1	24.7	25.8
1. Vehicle	144	F	SCHD	31	21.6	22.4	22.9	23.6	24.9	24.2	24.4	24.4	23.9
1. Vehicle	160	F	METV	15	21.6	21.7	21.8	22.8	22.3
1. Vehicle	162	F	SCHD	31	22.2	22.2	22.6	23.1	22.5	23.1	24	24.8	24.6
1. Vehicle	168	F	METV	18	25.1	24.4	24.8	24.6	25.8	25.1
1. Vehicle	175	F	METV	22	22.3	21	21.2	21.9	21.7	22.6	22.8
2. milademetan, 25 mg/kg	135	F	METV	15	23.2	22.1	22	23	22.9
2. milademetan, 25 mg/kg	158	F	METV	18	22.1	23.8	22.7	24	24.6	25.2
2. milademetan, 25 mg/kg	159	F	METV	18	24.9	24.6	24.7	25.5	26	25.8
2. milademetan, 25 mg/kg	161	F	METV	22	21.4	22.2	22.3	23.4	23.8	24.3	25.1
2. milademetan, 25 mg/kg	165	F	METV	18	21.7	22.1	22.2	23.9	23.8	24
2. milademetan, 25 mg/kg	167	F	METV	15	22.9	22.9	22.4	23.4	23.4
2. milademetan, 25 mg/kg	172	F	METV	18	27.5	27.4	27.7	28.1	28.4	28.5
2. milademetan, 25 mg/kg	176	F	METV	25	23.1	23.3	23.3	24.1	23.1	23.7	24.3	24.4
3. milademetan, 50 mg/kg	130	F	METV	22	23.9	22.9	22.3	23.6	23.7	24.3	26.1
3. milademetan, 50 mg/kg	132	F	SCHD	30	21.4	19.8	20.1	22.4	22	22.9	22.6	23.2	23.5
3. milademetan, 50 mg/kg	142	F	SCHD	30	21.4	22.1	22.4	24.4	24	24.1	25.3	23.6	24.2
3. milademetan, 50 mg/kg	143	F	SCHD	30	22	21.6	21.6	22.4	22.1	22.7	23.9	24.7	25.8
3. milademetan, 50 mg/kg	148	F	SCHD	31	19.8	19.6	20	21.8	21.6	20.8	21.9	23.2	22.6
3. milademetan, 50 mg/kg	155	F	METV	22	23.7	22.6	23.7	24	25.1	24.8	26
3. milademetan, 50 mg/kg	164	F	METV	25	23.7	22.8	23.2	24.1	24.3	23.6	24.5	25
3. milademetan, 50 mg/kg	166	F	SCHD	31	23.6	22.1	22.7	23	23.4	23.8	24.2	24.9	24.4
4. milademetan, 100 mg/kg	137	F	SCHD	30	21.8	21.7	22.2	23.7	22.4	24.1	24.2	24.5	23.7
4. milademetan, 100 mg/kg	138	F	SCHD	30	21.9	21	22.1	22.9	21.2	21.8	22.3	21.4	22.7
4. milademetan, 100 mg/kg	145	F	SCHD	30	21	20.8	21.7	21.8	22.5	22.2	23.1	23.8	23.4
4. milademetan, 100 mg/kg	146	F	SCHD	30	17.6	18.9	19.3	19.1	20.8	20.5	21.8	21.9	21.6
4. milademetan, 100 mg/kg	147	F	SCHD	30	21.7	21.8	23	23.7	24.1	24.3	24.6	25.2	25
4. milademetan, 100 mg/kg	150	F	SCHD	30	23.7	23.2	23.1	24.4	23.9	24.2	24.6	25	24.8
4. milademetan, 100 mg/kg	151	F	SCHD	31	19.4	20.1	20.7	20.1	20.7	20.9	21.4	21.5	21.3
4. milademetan, 100 mg/kg	157	F	SCHD	31	20.8	21.4	21.4	21	22.2	22	22.5	23.1	23
METV is Moribund euthanasia = excessivetumor volume (> 2000 mm³) and SCHD is scheduled euthanasia

## Sheet: Pilot PDX tumor volumes
Supplemental Large Table 4: Absolute tumor volumes (mm³) for animals in pilot PDX studies
	PDX #33043		PDX #48396		PDX #96712
Group	Vehicle	milademetan, 100 mg/kg	Vehicle	milademetan, 100 mg/kg	Vehicle	milademetan, 100 mg/kg
Days
1	150.7	162.7	199.8	212.7	178.5	195.2
4	219.3	162.7	223.8	192.2	292	203.4
7	252.1	132.6	255.8	139.6	315.2	153.8
10	285.1	114.9	264.7	91.3	729	142.2
15	306.6	83.2	405.7	118	973.6	133.2
18	306.6	76.8	546.8	184.6	1388.6	139.5
22	306.6	76.8	591.3	184.6		278.4
24	306.6	111.9	682	211		513.4
29	306.6	155.7	739.5	226.6		600.3
35	453	343.3	992.2	337.5		614.7
38	627.2	386.9	1072.2	413.3		753.2
42	842.7	466	1359.4	475.3		788.3
45	1021.5	529.8	1420.9	542.1		914
49	1137.4	549.8	2042.5	567		1147.8
52	1564.5	570.3		595.4
57	1685.5	587.3		635.7		2238.2
59	1833.7	627.1		640
63	2224.1	668.2
66		701.1
70		740
72		800.4

## Sheet: PDX #48396 tumor volumes
Supplemental Large Table 5: Fate and absolute tumor volumes (mm³) for animals in PDX #48396 efficacy study
Group	Animal ID	Sex	Fate		Study Days
			Code	Day	1	4	8	11	15	18	22	25	29	32	36	39	44	47	50	53	57	60	64	67	71	75
01. Vehicle Control	522	F	METV	64	105.966	160.55	178.024	191.1	215.6	235.872	279.276	319.41	400.988	417.874	502.2	678.976	912.984	978.65	1081.43	1273.44	1734.6	1982.31	2411.13
01. Vehicle Control	523	F	METV	53	134.946	145.762	191.808	191.808	207.36	258.57	278.4	295.856	391.072	472.726	610.018	938.492	1146.52	1427.21	1806.45	2021.18
01. Vehicle Control	528	F	TS	75	123.008	181.476	191.808	198.832	224.325	233.28	291.2	304	359.527	420.079	433.664	472.384	484.438	574.34	599.04	690	1074.16	1130.14	1198.64	1233.87	1561.61	1742.53
01. Vehicle Control	531	F	METV	64	156.816	193.027	302.688	329.6	497.664	547.428	600.25	720.374	831.381	869.938	951.808	968.032	1067.42	1078.66	1049.15	1203.95	1690	1951.98	2067.8
01. Vehicle Control	534	F	TS	75	139.537	169	169	184.049	196.52	222.95	222.95	269.115	313.326	357.575	378.895	389.228	433.944	457.925	461.709	558.431	587.951	668.16	838.24	943.8	1079.11	1130.4
01. Vehicle Control	539	F	METV	64	120.6	124.2	130.235	155.648	207.36	227.812	233.438	257.032	329.476	401.157	531.609	605.052	730.08	877.25	1047.21	1200.56	1707.98	1911.98	2102.78
01. Vehicle Control	543	F	METV	64	122.4	176.157	178.537	205.8	233.28	262.848	270	278.438	491.985	682.153	759.975	936.396	995.982	1246.27	1302.53	1514	1788.75	1836.77	2047.05
01. Vehicle Control	550	F	METV	75	111.6	123.008	176.418	198.45	230.625	271.472	271.472	306.128	390.15	510.291	510.291	675	728.28	753.239	800.384	892.296	926.718	1204.43	1478.75	1886.98	1929.1	2414.45
02. milademetan, 50 mg/kg	521	F	METV	75	108.841	96.8	91.854	76.25	93.312	97.686	161.172	151.552	241.875	253.125	325.494	378.075	658.24	681.206	1000.48	1110.87	1338.87	1500.7	1573.42	1744.9	1943.5	2016.42
02. milademetan, 50 mg/kg	524	F	TS	75	112.694	135.816	117.74	110.466	79.233	82.5	82.5	91.936	287.557	435.655	629.062	665	729.371	788.288	845.64	893.273	948.708	942.21	982.288	989.016	1182.76	1269.76
02. milademetan, 50 mg/kg	525	F	TS	75	146.205	200.704	154.8	155.682	166.698	187.308	198.198	198.198	157.604	181.675	283.024	285.912	459.418	603.648	735.488	769.153	902.956	984.704	1203.68	1110.87	1656.2	1840.72
02. milademetan, 50 mg/kg	527	F	METV	68	140.306	133.956	125.316	105.593	114.376	138.915	142.884	163.849	196.599	265.6	255.528	391.072	561.055	639.45	998.001	1472.39	1634	1773.67	1928.46	2321.95
02. milademetan, 50 mg/kg	536	F	TS	75	105.875	156.816	135	118.588	106.624	116.058	143.36	163.35	196.02	317.812	379.456	419.2	490.852	500.938	540.787	561.44	820.228	925.65	1118.72	1210.32	1301.83	1771.94
02. milademetan, 50 mg/kg	540	F	TS	75	134.018	154.791	160.744	144.869	111.012	98.3125	80.631	91.854	99.825	156.816	172.827	217.328	275.625	317.68	317.68	433.5	499.023	529.984	591.138	627.237	645.12	734.472
02. milademetan, 50 mg/kg	546	F	METV	67	109.651	193.55	156.325	136.462	125.316	132.618	140.306	142.228	151.552	166.093	262.808	265.696	472.017	585.844	953.794	995.588	1160.95	1331.28	1894.88	2067.8
02. milademetan, 50 mg/kg	556	F	TS	75	116.058	118.8	126	129.6	155.648	108.192	101.92	166.093	171.088	222.95	490.05	561.086	576	700.087	758.43	1164.06	1254.2	1349.46	1521.25	1565.48	1713.15	1938.4
03. milademetan, 100 mg/kg	532	F	METV	75	115.351	90.75	82.8655	76.7295	67.228	60.7475	71.5275	78.416	82.8655	111.012	152.46	199.838	208.088	467.046	583.176	867.085	1182.82	1267.11	1603.48	1805.55	1879.13	3005.5
03. milademetan, 100 mg/kg	545	F	TS	75	109.651	60.7475	34.656	34.656	58.752	58.752	67.5	72.828	89.2375	95.648	199.584	205.167	230.625	285.404	306.936	313.992	236.816	263.841	280.845	263.841	198.832	208.08
03. milademetan, 100 mg/kg	551	F	TS	75	136.462	81.12	76.7295	64.512	61.364	55.016	47.1495	72.5	81.12	111.012	126	215.136	241.875	296.45	409.101	502.4	811.538	924.768	880	946.764	1278.32	1497.77
03. milademetan, 100 mg/kg	553	F	TS	75	111.392	121.086	57.434	42.8655	42.8655	68.75	59.643	64.512	78.03	105.966	135.168	143.65	181.804	215.136	295.856	362.404	386.019	386.019	348.8	396.716	458.552	633.864
03. milademetan, 100 mg/kg	554	F	TS	75	116.964	74.88	66.654	31.104	31.104	30.456	40.8	46.746	54.208	88.4835	97.686	129.96	172.8	274.735	290.43	455.112	518.476	567.675	662.112	669.856	704.7	1032.26
03. milademetan, 100 mg/kg	555	F	METV	65	146.853	138.915	117	81.648	67.5	57.434	68.75	97.47	113.132	210.826	221.778	288.684	384.168	514.553	632.736	842.754	970.029	1064.21	2112.56
03. milademetan, 100 mg/kg	557	F	TS	75	112.091	102.85	64.512	52.65	50.336	58.725	66.816	69.12	72.576	91.2925	130.235	208.376	336.774	430.336	506.626	591.3	710.38	875.848	875.848	1022.64	1309.79	1476.47
03. milademetan, 100 mg/kg	558	F	TS	75	154.791	140.306	72.03	65.1655	60.306	60.306	47.628	59.248	69.629	78.0325	144.15	203.456	239.447	288.8	421.572	484.416	522.786	567.249	592.091	645.288	649.8	663.552
METV is Moribund euthanasia = excessive tumor volume (> 2000 mm³) and TS is terminal sacrifice

## Sheet: PDX #48396 body weights
Supplemental Table 6: Fate and absolute body weight (g) for animals in PDX #48396 efficacy study
Group	Animal ID	Sex	Fate		Study Days
			Code	Day	1	4	8	11	15	18	22	25	29	32	36	39	44	47	50	53	57	60	64	67	71	75
01. Vehicle Control	522	F	METV	64	24.3	24.4	23.9	24.8	25.1	25.6	25.2	24.8	26	26.9	27.2	27.1	27.3	27.4	27.2	27.7	27.8	27.2	28.5
01. Vehicle Control	523	F	METV	53	26.4	26.2	25.5	25.7	24.4	24.3	24.8	25	25	24.4	25.2	26	25.8	26.3	26.7	26
01. Vehicle Control	528	F	TS	75	23.1	22.5	22.1	22.9	23.5	22.2	22	23.2	22.4	23.1	23.1	23.6	24.6	24.1	23.9	24.1	24.8	25.8	25.4	25.2	26.5	26
01. Vehicle Control	531	F	METV	64	25	24.4	23.8	24.3	24.2	25.4	23.9	23.3	24.2	24.7	25.6	25.5	25.7	26.5	26.6	26.8	27.2	26.4	28.3
01. Vehicle Control	534	F	TS	75	25.8	24.9	23.5	23.6	23.1	23.1	23.4	22.9	22.7	24	24.2	24.3	24.6	24.5	26	27.5	26.8	26.5	25.5	26.7	27.5	28.2
01. Vehicle Control	539	F	METV	64	21.4	21.5	21.6	21.9	22	22.9	23.4	23.7	24.4	24.2	25.1	25.9	25.4	25.2	24.6	26.4	27.6	26.5	27.4
01. Vehicle Control	543	F	METV	64	22	22.8	22.5	22.2	22	23.1	21.3	22.1	22.7	23.1	23.4	24.1	24.5	24.6	24.9	25.4	24.8	26	25.6
01. Vehicle Control	550	F	METV	75	21.6	20.6	20.9	21	20.9	21.7	21.7	22	21.9	23.1	23.1	24	23.6	23.9	23.9	24	23.9	24.5	24	25.2	25.3	26.1
02. milademetan, 50 mg/kg	521	F	METV	75	21.4	22.2	22.1	21.9	22.2	21.3	23.7	22.6	23.9	22.7	23.8	23.2	22.8	23.2	23.4	23.5	23.7	24.1	22.4	23.9	24	21.7
02. milademetan, 50 mg/kg	524	F	TS	75	21.2	21.8	21.6	22.1	22.1	21.3	22.8	22.1	22.2	22.5	22.6	23.3	23.7	22.8	23.9	23.1	23.4	24.2	24	23.6	23.1	23.9
02. milademetan, 50 mg/kg	525	F	TS	75	22.4	22	21.3	22.4	22.2	22.3	22.7	23	22.9	23.1	23.8	23.9	25.1	24.9	24.6	25.1	25.2	24.4	24.9	24.8	25	25.7
02. milademetan, 50 mg/kg	527	F	METV	68	24.3	23.3	22.7	23.2	23.8	23.4	23.7	24	23.9	25.4	24.9	25.5	25.8	25.6	26.2	26.2	27.1	27.8	27.3	28.5
02. milademetan, 50 mg/kg	536	F	TS	75	22.4	22.5	22.4	22.3	22.8	22.5	22.9	23.1	22.6	22.5	23.5	23.6	24.5	24.3	24.8	26.2	25.3	25.4	25.3	25.3	25.4	25.9
02. milademetan, 50 mg/kg	540	F	TS	75	25.2	25	24.9	25.8	25.4	24.7	23.5	25.2	25.2	25.7	25.9	25.8	26.4	27.2	26.7	28.2	27.2	27.3	27.7	27.7	27.8	27.2
02. milademetan, 50 mg/kg	546	F	METV	67	23.3	24	23.9	24	23.8	23.5	24	23.6	22.2	23.1	24.1	24.3	25.4	26	26.1	26.3	26	25.8	26.8	27.1
02. milademetan, 50 mg/kg	556	F	TS	75	21.2	20.5	20.4	21	21.7	21.4	21.3	22.2	22.3	23	22.9	23.4	23.6	22.7	23.1	23.9	23.1	23.4	24	23.9	24.7	25.3
03. milademetan, 100 mg/kg	532	F	METV	75	26	25.8	25.5	24.8	25.2	25	23.2	25.1	25.4	25.3	26.7	26.2	26.8	27.2	26.2	27.6	26.5	26.5	25.8	26.1	27.2	27.1
03. milademetan, 100 mg/kg	545	F	TS	75	24.3	23.9	23.6	24.6	24.7	25.1	23.9	24	24.5	24.5	24.5	25.3	25.8	26.4	26.1	26.1	25.5	25.1	26	25.4	25.4	26.6
03. milademetan, 100 mg/kg	551	F	TS	75	24.5	24.1	23.6	24.5	24	23.1	21.5	23.7	23.4	23.8	23.9	24	24.7	23.8	24.4	24.2	23.9	24.9	24	24.8	25.7	23
03. milademetan, 100 mg/kg	553	F	TS	75	23.2	24	24.1	24.5	23.5	23.9	23.3	24	24.9	25.3	25	24.8	25.3	25.8	26.4	25.5	26.3	27.4	27.3	26.6	26.3	27
03. milademetan, 100 mg/kg	554	F	TS	75	25.4	25	24.4	23.2	24	22.6	21.5	23.1	22.9	23.9	24.7	25.1	26.4	25.5	24.8	25.5	24.8	25.3	26	25.8	26.6	26.3
03. milademetan, 100 mg/kg	555	F	METV	65	28.6	28	27.1	25.8	25.9	25.4	23.9	24.3	24.53	25.9	26.2	26.1	26.9	28	27	27.6	27.8	28.3	29.5
03. milademetan, 100 mg/kg	557	F	TS	75	21.4	21.1	20.8	21.2	21.8	21.2	22.6	21.9	22.8	22.9	23.1	23.2	23.6	24	24.5	23.6	23.8	24.7	24.5	24.5	24.8	25
03. milademetan, 100 mg/kg	558	F	TS	75	25.2	24.9	22.9	23.2	24.1	24.4	23.5	22.8	23.4	23.4	24.7	25.1	24.6	25.3	26.7	26.6	26.2	24.9	26	26.4	26.8	26.9
METV is Moribund euthanasia = excessive tumor volume (> 2000 mm³) and TS is terminal sacrifice
